# Supplementary material for: The gene signature linked to lactate metabolism predicts the prognosis and correlates with the immune status of head and neck squamous cell carcinoma
Source: Front Genet. 2025 Apr 4;16:1540841. doi: 10.3389/fgene.2025.1540841 (PMC12006151; doi:10.3389/fgene.2025.1540841)
Supplement: Supplementary file 1 [file Table2.xlsx]

## Sheet: S1
Table S1. List of LMEGs
LMRGs
LDHB	MT-TL1	FLI1	POMK	COQ8A	NDUFA1	PET100	CLPB	MRPL12	SCO1
LDHA	MT-TQ	GAA	POMT1	COX10	NDUFA10	PET117	COQ2	MRPL44	SERAC1
EMB	MT-TS2	GATA1	POMT2	COX14	NDUFA11	PNPT1	COQ4	MRPS14	SFXN4
SLC16A1	MT-TW	GATA2	RB1	COX15	NDUFA12	RARS2	COQ9	MRPS16	SLC25A10
SLC16A3	MTRFR	HBB	RHAG	COX20	NDUFA13	RMND1	COX5A	MRPS22	SLC25A26
SLC16A7	NDUFAF3	HELLPAR	RHCE	COX4I1	NDUFA2	SDHA	COX6A2	MRPS28	SLC25A3
SLC16A8	NDUFB8	HLA-DRB1	RHD	COX6B1	NDUFA4	SLC13A3	CYC1	MT-TI	SLC25A42
SLC5A12	NDUFS2	HMOX1	RPS14	COX8A	NDUFA6	SLC19A3	DGUOK	MT-TL2	SOD1
SLC5A8	SCO2	INPP5K	RXYLT1	DARS2	NDUFA8	SLC25A19	DLD	MT-TP	SYNJ1
LDHAL6A	SDHB	IRAK1	SIL1	ECHS1	NDUFA9	SLC25A4	DNAJC19	MTO1	TANGO2
LDHAL6B	SQOR	JAK2	SLC19A1	FOXRED1	NDUFAF1	SLC39A8	EARS2	NDUFC2	TARS2
LDHC	SUCLG1	KCNN4	SLC25A13	GFM2	NDUFAF2	TACO1	FARS2	NFS1	TIMM22
LDHD	SURF1	KY	SLC4A1	HTRA2	NDUFAF4	TIMMDC1	FASTKD2	NGLY1	TIMM50
COG8	ACAD9	LARGE1	SLC7A7	LIPT1	NDUFAF5	TMEM126B	FBXL4	OGDH	TK2
COX16	ACADM	LIPA	SPP1	LONP1	NDUFAF6	TRAPPC12	FDX2	PC	TMEM70
CYP27A1	AKR1D1	LPIN1	STAT4	LRPPRC	NDUFAF8	TRMT10C	GOT2	PDP1	TRMT5
DNM1L	B3GALNT2	LYST	TCIRG1	MDH2	NDUFB11	TXN2	GTPBP3	PDSS1	TRMU
HPDL	B4GAT1	MPL	TET2	MECP2	NDUFB3	AARS2	GYS2	PDSS2	TSFM
HSD17B10	CALR	MVK	TP53	MPV17	NDUFB9	ACAT1	HIBCH	PHKG2	TTC26
KARS1	CD46	MYC	USB1	MRPS34	NDUFS1	ACAT2	HMGCL	PMPCB	TUFM
MT-CO1	CFH	OCRL	VPS13A	MT-ATP6	NDUFS3	ADAMTS13	HS6ST2	PNPLA8	TWNK
MT-CO2	CFI	PIEZO1	ZNFX1	MT-ND2	NDUFS6	AGK	ISCA1	PNPO	UQCC3
MT-CO3	CHEK2	PIGA	GFM1	MT-ND3	NDUFS7	ATAD3A	ISCU	POLG	UQCRB
MT-ND1	COL4A1	PITRM1	MRPL3	MT-TK	NDUFS8	ATPAF2	LIAS	POLG2	UQCRC2
MT-ND4	CPT2	PLA2G6	NDUFB10	MT-TN	NDUFV1	BCS1L	LIPT2	PUS1	UQCRQ
MT-ND5	CRPPA	PLEC	NDUFS4	MT-TV	NDUFV2	C1QBP	LYRM7	PYGL	WARS2
MT-ND6	DAG1	PNPLA2	AIFM1	MTFMT	NUBPL	CA5A	MICOS13	RARS1	YARS1
MT-TF	FKRP	POMGNT1	ALDH4A1	NARS2	PDHA1	CARS2	MIPEP	RNASEH1	YARS2
MT-TH	FKTN	POMGNT2	COA8	NAXE	PDHX	CHCHD10	MPC1	RRM2B

## Sheet: S2
Table S2. List of key genes
key genes
MT-ND3	NDUFA6
COX8A	MRPL12
COX6B1	NDUFV1
LDHB	NDUFA4
RPS14	CHCHD10
SOD1	NDUFB3
NDUFA1	DGUOK
CYC1	TXN2
TUFM	NDUFS4
NDUFB9	NDUFA2
ECHS1	COX14
MRPS34	SURF1
HSD17B10	MICOS13
NDUFS6	NDUFA12
NDUFB10	NDUFS8
COX5A	LONP1
NDUFA8	NDUFAF8
MDH2	UQCRB
COX4I1	NDUFAF2
UQCRQ	NDUFS3
NDUFB11	ATAD3A
C1QBP	SFXN4
NAXE

## Sheet: S3 
Table S3. Cox regression of dataset TCGA-HNSC
Characteristics	Total(N)	HR(95% CI) Univariate analysis	P value Univariate analysis	HR(95% CI) Multivariate analysis	P value Multivariate analysis
NDUFB3	501
Low	251	Reference
High	250	1.529 (1.167-2.003)	0.002	1.336 (0.981-1.819)	0.066
NDUFA1	501
Low	251	Reference
High	250	1.352 (1.035-1.767)	0.027	0.991 (0.709-1.384)	0.956
NDUFA4	501
Low	251	Reference
High	250	1.420 (1.085-1.858)	0.011	1.155 (0.845-1.577)	0.367
COX8A	501
Low	250	Reference
High	251	1.401 (1.071-1.833)	0.014	1.193 (0.876-1.625)	0.262
LDHB	501
Low	250	Reference
High	251	1.392 (1.064-1.821)	0.016	1.251 (0.942-1.661)	0.121

## Sheet: S4
Table S4. GO and KEGG enrichment analysis results of DEGs
ONTOLOGY	ID	Description	BgRatio	pvalue	p.adjust	qvalue
BP	GO:0008544	epidermis development	355/18800	8.06697e-08	5.09026e-05	3.88913e-05
BP	GO:0043588	skin development	296/18800	4.24961e-07	8.93834e-05	6.82919e-05
BP	GO:0009913	epidermal cell differentiation	230/18800	1.79061e-06	0.000282468	0.000215815
BP	GO:0031424	keratinization	85/18800	2.59803e-07	8.19678e-05	6.26262e-05
BP	GO:0030216	keratinocyte differentiation	167/18800	7.3413e-06	0.000926471	0.000707855
BP	GO:0016042	lipid catabolic process	327/18800	0.00018091	0.0163078	0.0124597
CC	GO:0098793	presynapse	492/19594	0.000179848	0.0036569	0.0027766
CC	GO:0043679	axon terminus	113/19594	4.25545e-05	0.0021762	0.00165233
CC	GO:0044306	neuron projection terminus	129/19594	7.13507e-05	0.0021762	0.00165233
CC	GO:0150034	distal axon	270/19594	0.00118108	0.0180114	0.0136756
CC	GO:0001533	cornified envelope	45/19594	0.00276122	0.0318816	0.0242069
CC	GO:0043195	terminal bouton	48/19594	0.00313589	0.0318816	0.0242069
MF	GO:0071855	neuropeptide receptor binding	36/18410	3.73078e-07	2.72347e-05	1.76721e-05
MF	GO:0005179	hormone activity	122/18410	5.02885e-05	0.00122369	0.000794028
MF	GO:0001664	G protein-coupled receptor binding	288/18410	0.0013229	0.0137959	0.00895194
MF	GO:0005184	neuropeptide hormone activity	30/18410	1.70191e-05	0.000621197	0.000403084
KEGG	hsa04080	Neuroactive ligand-receptor interaction	362/8164	0.000346332	0.00908977	0.0069768
KEGG	hsa00983	Drug metabolism - other enzymes	80/8164	0.00037874	0.00908977	0.0069768

## Sheet: S5
Table S5. GSEA analysis of TCGA-HNSC
ID	setSize	enrichmentScore	NES	pvalue	p.adjust	qvalue
REACTOME_GLUCONEOGENESIS	32	0.507942	1.63687	0.00614958	0.0236754	0.0149192
KEGG_PYRUVATE_METABOLISM	40	0.462561	1.57212	0.0152301	0.0480775	0.0302963
REACTOME_CELLULAR_RESPONSE_TO_HYPOXIA	75	0.411609	1.57107	0.0077053	0.0282378	0.0177942
REACTOME_PI3K_AKT_SIGNALING_IN_CANCER	105	-0.412937	-1.9532	8.69002e-06	9.27483e-05	5.84458e-05
REACTOME_EUKARYOTIC_TRANSLATION_ELONGATION	94	0.759104	2.98866	1e-10	3.352e-09	2.11228e-09
KEGG_RIBOSOME	87	0.758859	2.93734	1e-10	3.352e-09	2.11228e-09
REACTOME_SRP_DEPENDENT_COTRANSLATIONAL_PROTEIN_TARGETING_TO_MEMBRANE	113	0.722149	2.92444	1e-10	3.352e-09	2.11228e-09
REACTOME_RESPONSE_OF_EIF2AK4_GCN2_TO_AMINO_ACID_DEFICIENCY	102	0.735413	2.92134	1e-10	3.352e-09	2.11228e-09
WP_CYTOPLASMIC_RIBOSOMAL_PROTEINS	88	0.740797	2.87348	1e-10	3.352e-09	2.11228e-09
WP_ELECTRON_TRANSPORT_CHAIN_OXPHOS_SYSTEM_IN_MITOCHONDRIA	90	0.732483	2.85903	1e-10	3.352e-09	2.11228e-09
REACTOME_RESPIRATORY_ELECTRON_TRANSPORT_ATP_SYNTHESIS_BY_CHEMIOSMOTIC_COUPLING_AND_HEAT_PRODUCTION_BY_UNCOUPLING_PROTEINS	114	0.704223	2.85101	1e-10	3.352e-09	2.11228e-09
REACTOME_NONSENSE_MEDIATED_DECAY_NMD	116	0.698273	2.83861	1e-10	3.352e-09	2.11228e-09
REACTOME_SELENOAMINO_ACID_METABOLISM	118	0.695968	2.83642	1e-10	3.352e-09	2.11228e-09
REACTOME_EUKARYOTIC_TRANSLATION_INITIATION	120	0.692682	2.824	1e-10	3.352e-09	2.11228e-09
REACTOME_TRANSLATION	293	0.628097	2.80282	1e-10	3.352e-09	2.11228e-09
REACTOME_RESPIRATORY_ELECTRON_TRANSPORT	92	0.713874	2.78986	1e-10	3.352e-09	2.11228e-09
REACTOME_REGULATION_OF_EXPRESSION_OF_SLITS_AND_ROBOS	172	0.645582	2.76083	1e-10	3.352e-09	2.11228e-09
WP_OXIDATIVE_PHOSPHORYLATION	52	0.765925	2.74705	1e-10	3.352e-09	2.11228e-09
REACTOME_THE_CITRIC_ACID_TCA_CYCLE_AND_RESPIRATORY_ELECTRON_TRANSPORT	165	0.63591	2.72331	1e-10	3.352e-09	2.11228e-09
REACTOME_RRNA_PROCESSING	203	0.62785	2.71585	1e-10	3.352e-09	2.11228e-09

## Sheet: S6 
Table S6. List of miRNA related hub genes
gene	miRNA
NTS	hsa-miR-377-3p
NTS	hsa-miR-4735-5p
NTS	hsa-miR-337-3p
NTS	hsa-miR-19a-5p
NTS	hsa-miR-19b-2-5p
NTS	hsa-miR-19b-1-5p
NTS	hsa-miR-5197-3p
NTS	hsa-miR-4705
NTS	hsa-miR-548aw
NTS	hsa-miR-4524a-3p
NTS	hsa-miR-4701-3p
NTS	hsa-miR-1262
NTS	hsa-miR-4760-5p
NTS	hsa-miR-570-3p
NTS	hsa-miR-6736-5p
NTS	hsa-miR-497-3p
NTS	hsa-miR-3145-3p
NTS	hsa-miR-8061
NTS	hsa-miR-5696
NTS	hsa-miR-23a-3p
NTS	hsa-miR-943
NTS	hsa-miR-23b-3p
NTS	hsa-miR-23c
NTS	hsa-miR-595
NTS	hsa-miR-4699-5p
NTS	hsa-miR-5692a
GHRH	hsa-miR-5701
GHRH	hsa-miR-625-5p
LCE2B	hsa-miR-3916
LCE2B	hsa-miR-3125
LCE2B	hsa-miR-6859-5p
LCE2B	hsa-miR-5702
LCE2B	hsa-miR-4795-3p
DDC	hsa-miR-449b-3p
DDC	hsa-miR-5195-3p
DDC	hsa-miR-6868-3p
DDC	hsa-miR-145-5p
DDC	hsa-miR-3942-3p
DDC	hsa-miR-6515-3p
DDC	hsa-miR-3065-5p
DDC	hsa-miR-219a-2-3p
DDC	hsa-miR-4531
PCDHGC5	hsa-miR-1233-3p
PCDHGC5	hsa-miR-1275
PCDHGC5	hsa-miR-2861
PCDHGC5	hsa-miR-4700-5p
PCDHGC5	hsa-miR-4492
PCDHGC5	hsa-miR-6825-5p
PCDHGC5	hsa-miR-4649-3p
PCDHGC5	hsa-miR-765
PCDHGC5	hsa-miR-4667-5p
PCDHGC5	hsa-miR-8089
PCDHGC5	hsa-miR-4498
MT3	hsa-miR-5701
