# Supplementary material for: The gene signature linked to lactate metabolism predicts the prognosis and correlates with the immune status of head and neck squamous cell carcinoma
Source: Front Genet. 2025 Apr 4;16:1540841. doi: 10.3389/fgene.2025.1540841 (PMC12006151; doi:10.3389/fgene.2025.1540841)
Supplement: Supplementary file 5 [file Table1.xlsx]

## Sheet: Sheet1
GAL	FORWARD	GCTCGCCTCCCTCCTCCTC
GAL	REVERSE	TTCTTGTCGCTGAATGACCTGTG
NTS	FORWARD	GGCTTTTCAACACTGGGAGTTAATC
NTS	REVERSE	TGTAGGGTCTTCTGGGTTTATTCTC
GHRH	FORWARD	TCAGGATGCGGCGGTATGC
GHRH	REVERSE	TCCTCGCTCTTGGTTGCTCTC
UCN3	FORWARD	TCCACTTCCTGCTGCTCCTG
UCN3	REVERSE	TGGGCTTGGCTTTGTAGAACTTG
LCE2B	FORWARD	TCCCAAGTGTCCTCCCAAGTG
LCE2B	REVERSE	GGACCACAGCAAGAAGAGACTG
DDC	FORWARD	CCCTACTTCTTCGCCTACTTCCC
DDC	REVERSE	AGCCAGTCCATCATCACAGTCTC
PCDHGC5	FORWARD	CTGGTGCTTACTGCTGTGGATG
PCDHGC5	REVERSE	GAACTGAGGATTGGAAGGTTGGAG
MT3	FORWARD	GACCTGCCCCTGCCCTTC
MT3	REVERSE	CCTTGGCACACTTCTCACACTC
